# Supplementary material for: Randomized clinical trial to assess the protective efficacy of a Plasmodium vivax CS synthetic vaccine
Source: Nat Commun. 2022 Mar 25;13:1603. doi: 10.1038/s41467-022-29226-3 (PMC8956637; doi:10.1038/s41467-022-29226-3)
Supplement: Supplementary file 4 — Source Data [file 41467_2022_29226_MOESM4_ESM.zip]

Archive with 4 entries (3 files):
- Source Data/
- Source Data/Source Data_Fig 3.xls
- Source Data/Source Data_Fig 4.xls
- Source Data/Source Data_Survival Curve.xls
