# Supplementary material for: Randomized clinical trial to assess the protective efficacy of a Plasmodium vivax CS synthetic vaccine
Source: Nat Commun. 2022 Mar 25;13:1603. doi: 10.1038/s41467-022-29226-3 (PMC8956637; doi:10.1038/s41467-022-29226-3)
Supplement: Supplementary file 4 — Source Data [file 41467_2022_29226_MOESM4_ESM.zip › Source Data/Source Data_Fig 3.xls]

## Sheet: Hoja1
Figure 1. Antibodies row data
Naive	N peptide	Months	CS1001	CS1006	CS1013	CS1015	CS1023	CS1025	CS1028	CS1030	CS1031	CS1036	CS1038	CS1003	CS1005	CS1012	CS1018	CS1037
		0	0	0	0	0	0	0	0	0	0	0	0	0	0	0	0	0
		1	2.5	3.4	0	0	3.9	0	0	0	2.5	0	3	0	0	0	0	0
		3	3.9	4.4	3.9	3.9	4.4	3.4	3	4.4	4.4	2.3	3.9	0	0	0	0	0
		7	3.9	4.4	3.9	3.9	3.9	3.4	3.4	3.9	3.9	3	4.3	0	0	0	0	0
		10	3.9	3.9	3.9	3.9	3.4	3.4	3.4	3.9	3.4	3	3.9	0	0	0	0	0
	R peptide	Months	CS1001	CS1006	CS1013	CS1015	CS1023	CS1025	CS1028	CS1030	CS1031	CS1036	CS1038	CS1003	CS1005	CS1012	CS1018	CS1037
		0	0	0	0	0	0	0	0	0	0	0	0	0	0	0	0	0
		1	0	0	0	0	0	0	0	0	0	0	0	0	0	0	0	0
		3	3.9	0	0	0	3.9	0	0	0	0	2.3	3	0	0	0	0	0
		7	3.9	4.4	3.9	3.9	3.9	3.4	3.4	3.4	3.9	2.3	4.4	0	0	0	0	0
		10	3.9	3.9	3.4	3.9	3.4	3.4	3.4	3.9	3.9	2.5	4.4	0	0	0	0	0
	C peptide	Months	CS1001	CS1006	CS1013	CS1015	CS1023	CS1025	CS1028	CS1030	CS1031	CS1036	CS1038	CS1003	CS1005	CS1012	CS1018	CS1037
		0	0	0	0	0	0	0	0	0	0	0	0	0	0	0	0	0
		1	2.3	3.4	0	0	3.9	0	0	0	2.5	0	2.5	0	0	0	0	0
		3	3.9	3.4	3	3.9	3.9	3.4	0	3.9	3.9	3	2.5	0	0	0	0	0
		7	3.9	4.4	4.4	4.4	4.4	3.9	3.4	3.9	3.9	3.9	4.3	0	0	0	0	0
		10	3.9	3.9	3.4	4.4	3.9	3.9	3.4	3.9	3.9	3.4	3.9	0	0	0	0	0
SEMI IMMUNE	N peptide	Months	CS1506	CS1511	CS1535	CS1537	CS1538	CS1547	CS1553	CS1565	CS1569	CS1575	CS1581	CS1549	CS1554	CS1570	CS1572	CS1574
		0	0	0	0	0	0	0	0	0	0	0	0	0	0	0	0	0
		1	2.3	2.3	2.3	0	0	0	2.3	0	3.4	2.3	0	0	0	0	0	0
		3	3.4	3.4	3.4	2.5	3.4	2.3	2.3	3	3.9	2.3	0	0.1	0	0	0	0
		7	3.4	3.9	3.4	3.9	3.9	3	3.4	2.5	3.9	2.3	3.4	0.1	0	0	0	0.1
		10	3.4	3.4	3.4	3.4	3.4	2.3	2.5	3	3.9	2.3	3	0.1	0.1	0	0	0.1
	R peptide	Months	CS1506	CS1511	CS1535	CS1537	CS1538	CS1547	CS1553	CS1565	CS1569	CS1575	CS1581	CS1549	CS1554	CS1570	CS1572	CS1574
		0	0	0	0	0	0	0	0	0	0	0	0	0	0	0	0	0
		1	0	0	0	0	0	0	0	0	0	0	0	0	0	0	0	0
		3	3	0	3	2.3	2.5	0	0	0	2.5	0	0	0	0	0	0	0
		7	3	3	3	2.5	3	3	3	2.3	3.4	3.4	2.5	0	0	0	0	0
		10	3	3.2	2.4	2.3	2.3	2.5	2.5	2.3	3	2.3	3	0	0	0	0	0
	C peptide	Months	CS1506	CS1511	CS1535	CS1537	CS1538	CS1547	CS1553	CS1565	CS1569	CS1575	CS1581	CS1549	CS1554	CS1570	CS1572	CS1574
		0	0	0	0	0	0	0	0	0	0	0	0	0	0	0	0	0
		1	0	0	0	0	0	0	0	0	2.5	2.3	0	0	0	0	0	0
		3	2.5	3	3	2.5	3.4	2.3	2.5	3	3	3	0	0	0	0	0	0
		7	3.4	3.4	3.9	3.4	3.9	3.4	3.9	2.3	3	3.9	3.9	0	0	0	0	0
		10	3	3.4	3.4	3	3.4	2.5	3.4	2.5	3	3	3	0	0	0.1	0	0
