# Supplementary material for: Randomized clinical trial to assess the protective efficacy of a Plasmodium vivax CS synthetic vaccine
Source: Nat Commun. 2022 Mar 25;13:1603. doi: 10.1038/s41467-022-29226-3 (PMC8956637; doi:10.1038/s41467-022-29226-3)
Supplement: Supplementary file 4 — Source Data [file 41467_2022_29226_MOESM4_ESM.zip › Source Data/Source Data_Fig 4.xls]

## Sheet: Naive
Figure 4 Antibodies row data
		EXPERIMENTAL						CONTROL
Naive	N peptide	0	2	6	9		N peptide	0	2	6	9
		492.5	5	533.75	202.5			0	335	728.75	420
		102.5	160	443.75	68.75			40	72.5	155	0
		235	107.5	336.25	12.5			0	50	321	21.25
		0	342.5	62.5	10			255	355	0	183.75
		147.5	357.5	268.75	16.25			580	70	602.5	198.75
		485	395	251.25	197.5
		160	135	432.5	201.25
		0	67.5	550	48.75
		140	147.5	305	57.5
		0	150	663.75	218.75
		367.5	90	377	65
	R peptide	0	2	6	9		R peptide	0	2	6	9
		105	5	606.25	137.5			0	695	685	266.25
		50	160	498.75	48.75			35	200	225	18.75
		0	182.5	405	11.25			345	95	478.75	66.25
		37.5	0	212.5	8.75			0	812.5	2.5	148.75
		0	937.5	363.75	0			677.5	115	681.25	117.5
		435	987.5	230	125
		407.5	557.5	477.5	191.25
		105	122.5	486.25	77.5
		152.5	395	293.75	18.75
		0	237.5	645	176.25
		662.5	175	421.9	212.5
	C peptide	0	2	6	9		C peptide	0	2	6	9
		132.5	212.5	387.5	176.25			0	385	630	276.25
		35	120	485	65			45	355	173.75	16.25
		667.5	152.5	390	13.75			50	192.5	433.75	66.25
		0	137.5	13.75	55			5	310	7.5	153.75
		255	412.5	273.75	0			695.5	60	543.75	61.25
		195	342.5	247.5	87.5
		380	150	433.75	227.5
		317.5	122.5	530	96.25
		50	172.5	237.5	33.75
		0	100	553.75	208.75
		555	110	356	641.25

## Sheet: Semi_immune
Row Data Figure 4 IFN-g
	N peptide	0	2	6	9		N peptide	0	2	6	9
		122.5	987.5	140	138.75			0	29	100	118.75
		0	0	281.25	26.25			102.5	15	0	0
		0	37.5	35	67.5			187.5		281.25	90
		82.5	21.5	58.75	0			205	310	313.75	35
		22.5	0		388.75			17.5	235	18.75	81.25
		0	85.5	28.75	65
		0	1310	360	35
		155	0	0	37.5
		272.5	40.5	53.75	8.75
		357.5	155	0	0
		302.5	0	336.25	440
	R peptide	0	2	6	9		R peptide	0	2	6	9
		157.5	892.5	56.25	95			0	55.5	110	97.5
		0	22.5	291.25	12.5			0	212.5	0	21.25
		0	0	97.5	0			150		325	2.5
		82.5	150	65	0			302.5	767.5	363.75	45
		87.5	2.5		285			0	372.5	88.75	136.25
		0	140.5	70	0
		0	1347.5	360	37.5
		202.5	125	50	22.5
		70	109	16.25	0
		57.5	87.5	0	0
		227.5	0	321.25	230
	C peptide	0	2	6	9		C peptide	0	2	6	9
		105	967.5	20	80			145	39.5	82.5	90
		0	0	273.75	10			0	2.5	0	31.25
		15	0	42.5	0			72.5		235	28.75
		92.5	77	26.25	0			272.5	332.5	251.25	15
		50	0		380			0	277.5	71.25	72.5
		55	53.5	33.75	0
		5	1387.5	396.25	0
		25	57.5	122.5	0
		60	42	0	0
		55	127.5	25	0
		325	0	357.5	231.25
