# Supplementary material for: Randomized clinical trial to assess the protective efficacy of a Plasmodium vivax CS synthetic vaccine
Source: Nat Commun. 2022 Mar 25;13:1603. doi: 10.1038/s41467-022-29226-3 (PMC8956637; doi:10.1038/s41467-022-29226-3)
Supplement: Supplementary file 4 — Source Data [file 41467_2022_29226_MOESM4_ESM.zip › Source Data/Source Data_Survival Curve.xls]

## Sheet: Hoja1
	Source Data Survival curve fr naive and semi-immune volunteers
	Days	Naïve-exp	Control-Naïve			Days	Semi-immune-exp	Control-Semi-immune
	14	1				0
	15	1	1			0
	16	1	1			0
	16	1	1			2
	16	1	1			12	1
	16	1	1			14	1
	17	1				15	1
	30	0				15	1
	30	0				16	1	1
	30	0				17	1	1
	30	0				17		1
						17		1
						19	1
						25	0
						27	0
						60	0	0
